# Supplementary material for: Genomic characterization of carbapenem-non-susceptible Pseudomonas aeruginosa in Singapore
Source: Emerg Microbes Infect. 2021 Aug 31;10(1):1706–16. doi: 10.1080/22221751.2021.1968318 (PMC8409972; doi:10.1080/22221751.2021.1968318)
Supplement: tables_supplementary.xlsx [file TEMI_A_1968318_SM4954.xlsx]

## Sheet: Table_S1
Isolate	Discipline	Culture source	Culture year	Sequence type	Carbapenemase	O-serotype	Exo gene	Phenotype
PA0004	Oncology	Urinary	2006	964	IMP-1	O4	ExoS		MDR
PA0006	Haematology	Blood	2008	357	None	O11	ExoU*	DTR	MDR
PA0029	Plastics and Reconstructive Medicine	Bone	2009	357	VIM-6	O11	ExoU*	DTR	MDR
PA0147	Haematology	Blood	2009	235	IMP-1	O11	ExoU*	DTR	MDR
PA0151	Haematology	Blood	2010	235	IMP-1	O11	ExoU*	DTR	MDR
PA0153	Gastroenterology	Blood	2010	235	IMP-7	O11	ExoU*	DTR	MDR
PA0174	Haematology	Urinary	2011	235	IMP-7	O11	ExoU*	DTR	MDR
PA0176	Haematology	Blood	2011	235	IMP-1	O11	ExoU*	DTR	MDR
PA0177	General Surgery	Blood	2011	235	GES-5	O11	ExoU*		MDR
PA0186	Internal Medicine	Wound	2012	235	IMP-1	O11	ExoU*	DTR	MDR
PA0197	Gastroenterology	Blood	2013	308	NDM-1	O11	ExoU	DTR	MDR
PA0200	Haematology	Wound	2013	235	IMP-7	O11	ExoU*	DTR	MDR
PA0203	Haematology	Wound	2014	235	IMP-1	O11	ExoU*	DTR	MDR
PA0231	Internal Medicine	Respiratory	2014	235	GES-5	O11	ExoU*	DTR	MDR
PA0233	Orthopedic	Wound	2014	357	None	O11	ExoU*	DTR	MDR
PA0235	Haematology	Blood	2014	357	None	O11	ExoU*	DTR	MDR
PA0238	General Surgery	Wound	2014	235	IMP-7	O11	ExoU*	DTR	MDR
PA0240	Orthopedic	Wound	2014	292	None	O12	ExoS	DTR	MDR
PA0244	General Surgery	Blood	2014	708	None	O2	ExoS	DTR	MDR
PA0254	Vascular Surgery	Bone	2014	3586	None	O11	ExoU*	DTR	MDR
PA0260	Haematology	Wound	2014	308	NDM-1	O11	ExoU
PA0273	Cardiothoracic	Blood	2014	235	IMP-1	O11	ExoU*	DTR	MDR
PA0274	General Surgery	Blood	2014	235	IMP-1	O11	ExoU*	DTR	MDR
PA0279	Burns	Wound	2014	357	None	O11	ExoU*	DTR	MDR
PA0285	Geriatric	Urinary	2014	446	None	O11	ExoU	DTR	MDR
PA0287	Internal Medicine	Respiratory	2014	823	VIM-2	O11	ExoU	DTR	MDR
PA0292	Plastics and Reconstructive Medicine	Wound	2014	179	None	O6	ExoS	DTR	MDR
PA0308	Haematology	Wound	2014	244	None	O5	ExoS		MDR
PA0312	Oncology	Blood	2014	308	NDM-1	O11	ExoU	DTR	MDR
PA0314	Respiratory and Critical Care Medicine	Respiratory	2015	298	None	O11	ExoU	DTR	MDR
PA0315	Haematology	Urinary	2015	308	NDM-1	O11	ExoU	DTR	MDR
PA0316	Orthopedic	Wound	2015	1076	None	O11	ExoU*	DTR	MDR
PA0317	Oncology	Genital	2015	308	NDM-1	O11	ExoU	DTR	MDR
PA0327	General Surgery	Blood	2015	235	IMP-7	O11	ExoU*	DTR	MDR
PA0328	Burns	Wound	2015	357	None	O11	ExoU*	DTR	MDR
PA0329	Oncology	Blood	2015	274	None	O3	ExoS		MDR
PA0335	Neurology	Urinary	2015	497	IMP-7	O6	ExoS*		MDR
PA0341	General Surgery	Urinary	2015	621	IMP-13	O4	ExoS	DTR	MDR
PA0345	General Surgery	Wound	2015	235	None	O11	ExoU*		MDR
PA0346	Gastroenterology	Blood	2015	27	None	O1	ExoS*		MDR
PA0349	Internal Medicine	Urinary	2015	308	NDM-1	O11	ExoU	DTR	MDR
PA0352	General Surgery	Gastrointestinal	2015	11	None	O3	ExoS		MDR
PA0355	Respiratory and Critical Care Medicine	Respiratory	2015	244	None	O5	ExoS
PA0356	Burns	Respiratory	2015	244	None	O12	ExoS	DTR	MDR
PA0358	Burns	Respiratory	2015	1076	None	O11	ExoU*	DTR	MDR
PA0360	Oncology	Urinary	2015	308	NDM-1	O11	ExoU	DTR	MDR
PA0361	General Surgery	Gastrointestinal	2015	2651	None	O6	ExoS*		MDR
PA0363	Internal Medicine	Wound	2015	446	None	O11	ExoU	DTR	MDR
PA0368	General Surgery	Respiratory	2015	27	None	O1	ExoS*
PA0369	Internal Medicine	Urinary	2015	235	None	O11	ExoU*	DTR	MDR
PA0371	Respiratory and Critical Care Medicine	Respiratory	2015	357	IMP-7	O11	ExoU*	DTR	MDR
PA0374	Burns	Wound	2015	664	None	O2	ExoS	DTR	MDR
PA0375	Renal	Urinary	2015	235	IMP-7	O11	ExoU*	DTR	MDR
PA0377	Burns	Wound	2015	244	None	O12	ExoS	DTR	MDR
PA0378	Orthopedic	Respiratory	2015	244	None	O12	ExoS	DTR	MDR
PA0379	Internal Medicine	Bone	2015	2021	None	O11	ExoS*		MDR
PA0380	Plastics and Reconstructive Medicine	Wound	2015	244	None	O12	ExoS	DTR	MDR
PA0382	General Surgery	Wound	2015	233	IMP-1	O6	ExoS*	DTR	MDR
PA0384	Respiratory and Critical Care Medicine	Respiratory	2015	3439	None	O11	ExoS		MDR
PA0391	Haematology	Blood	2015	235	IMP-1	O11	ExoU*	DTR	MDR
PA0393	Orthopedic	Wound	2015	308	NDM-1	O11	ExoU	DTR	MDR
PA0395	Orthopedic	Bone	2015	308	NDM-1	O11	ExoU	DTR	MDR
PA0399	Internal Medicine	Blood	2015	357	IMP-7	O11	ExoU*	DTR	MDR
PA0400	Neurosurgery	Respiratory	2015	792	None	O6	ExoS		MDR
PA0403	Neurosurgery	Respiratory	2015	815	None	O11	ExoU*	DTR	MDR
PA0407	Oncology	Cope loop site	2015	235	IMP-1	O11	ExoU*	DTR	MDR
PA0408	Rhematology	Wound	2015	308	NDM-1	O11	ExoU	DTR	MDR
PA0409	Neurosurgery	Respiratory	2015	815	None	O11	ExoU*	DTR	MDR
PA0411	Gastroenterology	Respiratory	2015	155	None	O6	ExoS	DTR	MDR
PA0413	Respiratory and Critical Care Medicine	Urinary	2015	235	IMP-1	O11	ExoU*	DTR	MDR
PA0416	Vascular Surgery	Respiratory	2015	882	None	O6	ExoS*		MDR
PA0419	Renal	Blood	2015	3440	KPC-2	O4	ExoS*	DTR	MDR
PA0420	Renal	Blood	2015	274	None	O3	ExoS	DTR	MDR
PA0421	Burns	Wound	2015	664	None	O2	ExoS	DTR	MDR
PA0424	Cardiothoracic	Respiratory	2015	308	NDM-1	O11	ExoU	DTR	MDR
PA0427	Burns	Wound	2015	664	None	O2	ExoS	DTR	MDR
PA0433	Internal Medicine	Urinary	2015	235	GES-5	O11	ExoU*	DTR	MDR
PA0436	Oncology	Blood	2015	308	NDM-1	O11	ExoU	DTR	MDR
PA0443	General Surgery	Wound	2015	235	IMP-1	O11	ExoU*	DTR	MDR
PA0446	Renal	Wound	2015	235	IMP-1	O11	ExoU*	DTR	MDR
PA0453	Internal Medicine	Blood	2015	308	NDM-1	O11	ExoU	DTR	MDR
PA0455	Internal Medicine	Respiratory	2015	235	IMP-1	O11	ExoU*	DTR	MDR
PA0458	Colorectal	Wound	2015	2069	None	O6	ExoS*
PA0461	Haematology	Urinary	2015	308	NDM-1	O11	ExoU	DTR	MDR
PA0465	Otolarynlogy	Ear	2015	308	NDM-1	O11	ExoU	DTR	MDR
PA0472	Internal Medicine	Wound	2015	308	NDM-1	O11	ExoU	DTR	MDR
PA0473	Vascular Surgery	Wound	2015	308	NDM-1	O11	ExoU	DTR	MDR
PA0474	Renal	Ear	2015	244	GES-5	O5	ExoS		MDR
PA0480	Haematology	Urinary	2015	308	NDM-1	O11	ExoU	DTR	MDR
PA0483	Internal Medicine	Urinary	2015	235	IMP-1	O11	ExoU*		MDR
PA0484	General Surgery	Wound	2015	179	None	O6	ExoS	DTR	MDR
PA0486	Internal Medicine	Urinary	2015	308	NDM-1	O11	ExoU	DTR	MDR
PA0491	Dermatology	Respiratory	2015	235	IMP-1	O11	ExoU*	DTR	MDR
PA0499	Haematology	Respiratory	2016	235	IMP-1	O11	ExoU*	DTR	MDR
PA0515	Haematology	Conjunctiva	2016	235	GES-5	O11	ExoU*		MDR
PA0539	Gastroenterology	Blood	2016	840	None	O3	ExoS		MDR
PA0542	Cardiology	Blood	2016	235	IMP-1	O11	ExoU*	DTR	MDR
PA0545	Internal Medicine	Genital	2016	621	IMP-13	O4	ExoS	DTR	MDR
PA0556	Haematology	Blood	2016	308	NDM-1	O11	ExoU	DTR	MDR
PA0557	Plastics and Reconstructive Medicine	Wound	2016	235	IMP-1	O11	ExoU*	DTR	MDR
PA0578	Internal Medicine	Wound	2016	252	None	O1	ExoS*	DTR	MDR
PA0581	Haematology	Blood	2016	235	IMP-1	O11	ExoU*	DTR	MDR
PA0592	Internal Medicine	Urinary	2016	235	IMP-1	O11	ExoU*	DTR	MDR
PA0595	General Surgery	Wound	2016	235	IMP-1	O11	ExoU*	DTR	MDR
PA0599	General Surgery	Blood	2016	564	None	O9	ExoS	DTR	MDR
PA0601	Haematology	Blood	2016	235	VIM-2	O11	ExoU*	DTR	MDR
PA0604	Haematology	Respiratory	2016	313	None	O1	ExoU
PA0635	Burns	Wound	2017	244	None	O12	ExoS	DTR	MDR
PA0658	Cardiothoracic	Blood	2017	313	None	O1	ExoU	DTR	MDR
PA0707	Internal Medicine	Blood	2013	111	None	O4	-
PA0722	General Surgery	Blood	2013	111	None	O4	ExoS*
PA0729	Renal	Blood	2012	357	None	O11	ExoU*
PA0731	Renal	Blood	2013	2033	None	O7	ExoS*
PA0735	Colorectal	Blood	2012	179	None	O6	ExoS		MDR
PA0736	Haematology	Blood	2012	235	VIM-2	O11	ExoU*	DTR	MDR
PA0739	Haematology	Blood	2012	179	None	O6	ExoS		MDR
PA0740	Haematology	Blood	2012	235	IMP-1	O11	ExoU*	DTR	MDR
PA0741	Haematology	Blood	2013	235	IMP-1	O11	ExoU*	DTR	MDR
PA0742	Gastroenterology	Blood	2013	235	GES-5	O11	ExoU*		MDR
PA0745	Haematology	Blood	2013	235	VIM-2	O11	ExoU*		MDR
PA0746	Oncology	Blood	2013	244	None	O2	ExoS	DTR	MDR
PA0747	Haematology	Blood	2013	235	GES-5	O11	ExoU*		MDR
PA0748	General Surgery	Blood	2013	235	None	O11	ExoU*		MDR
PA0749	Haematology	Blood	2013	235	VIM-2	O11	ExoU*	DTR	MDR
PA0750	Cardiology	Blood	2013	2476	None	O3	ExoS
PA0751	Respiratory and Critical Care Medicine	Blood	2013	179	None	O6	ExoS	DTR	MDR
PA0753	Haematology	Blood	2013	274	None	O3	ExoS	DTR	MDR
PA0755	Cardiology	Blood	2013	274	None	O3	ExoS	DTR	MDR
PA0756	Haematology	Blood	2013	179	None	O6	ExoS	DTR	MDR
PA0767	Haematology	Blood	2013	235	VIM-2	O11	ExoU*	DTR	MDR
PA0768	Internal Medicine	Blood	2013	463	None	O4	ExoU, ExoS*	DTR	MDR
PA0770	Haematology	Blood	2013	471	None	O6	ExoS*	DTR	MDR
PA0782	Oncology	Blood	2013	2326	None	O1	ExoU
PA0788	Internal Medicine	Blood	2014	560	None	O7	ExoU
PA0804	General Surgery	Blood	2014	3581	None	O13	ExoS		MDR
PA0808	Gastroenterology	Blood	2014	2013	None	O4	ExoS
PA0809	Urology	Blood	2013	207	None	O1	ExoU		MDR
PA0811	Internal Medicine	Blood	2014	773	None	O11	ExoU*
PA0813	Internal Medicine	Blood	2014	389	None	O4	ExoS*		MDR
PA0816	Haematology	Blood	2014	292	None	O11	ExoS
PA0817	Gastroenterology	Blood	2013	3442	None	O3	ExoS*	DTR	MDR
PA0820	Internal Medicine	Blood	2013	244	None	O5	ExoS
PA0821	Haematology	Blood	2013	235	GES-5	O11	ExoU*	DTR	MDR
PA0822	Haematology	Blood	2013	235	IMP-1	O11	ExoU*	DTR	MDR
PA0823	Infectious Diseases	Blood	2013	308	NDM-1	O11	ExoU	DTR	MDR
PA0826	Haematology	Blood	2014	235	VIM-2	O11	ExoU*	DTR	MDR
PA0827	Renal	Blood	2014	274	None	O3	ExoS	DTR	MDR
PA0829	Otolarynlogy	Blood	2014	3443	None	O6	ExoS*
PA0831	Haematology	Blood	2014	235	VIM-2	O11	ExoU*		MDR
PA0832	Oncology	Blood	2014	235	GES-5	O11	ExoU*	DTR	MDR
PA0833	Oncology	Blood	2014	606	None	O13	-		MDR
PA0834	Oncology	Blood	2014	308	NDM-1	O11	ExoU	DTR	MDR
PA0839	Respiratory and Critical Care Medicine	Blood	2014	235	IMP-7	O11	ExoU*	DTR	MDR
PA0840	Haematology	Blood	2014	235	IMP-7	O11	ExoU*	DTR	MDR
PA0844	Haematology	Blood	2014	553	None	O6	ExoS
PA0846	Respiratory and Critical Care Medicine	Blood	2014	1247	None	O7	ExoS*
PA0848	Internal Medicine	Blood	2014	1930	None	O11	ExoS
PA0853	Internal Medicine	Blood	2014	274	None	O3	ExoS		MDR
PA0854	Oncology	Blood	2014	266	None	O6	ExoS
PA0856	Burns	Blood	2014	235	GES-5	O11	ExoU*	DTR	MDR
PA0859	Haematology	Blood	2014	235	IMP-1	O11	ExoU*	DTR	MDR
PA0862	Haematology	Blood	2012	235	None	O11	ExoU*		MDR
PA0863	Oncology	Blood	2013	245	None	O2	ExoS		MDR
PA0874	Oncology	Blood	2017	308	NDM-1	O11	ExoU	DTR	MDR
PA0878	Oncology	Respiratory	2017	3582	None	O6	ExoS	DTR	MDR
PA0881	Respiratory and Critical Care Medicine	Blood	2017	235	IMP-1	O11	ExoU*	DTR	MDR
PA0887	Internal Medicine	Blood	2017	308	NDM-1	O11	ExoU	DTR	MDR
PA0895	Haematology	Blood	2017	308	NDM-1	O11	ExoU	DTR	MDR
PA0896	Haematology	Blood	2017	235	IMP-1	O11	ExoU*	DTR	MDR
PA0900	General Surgery	Blood	2017	308	NDM-1	O11	ExoU	DTR	MDR
PA0901	Oncology	Blood	2017	179	None	O6	ExoS		MDR
PA0902	Burns	Blood	2017	569	None	O3	ExoS	DTR	MDR
PA0903	Cardiothoracic	Blood	2017	274	None	O3	ExoS
PA0931	Renal	Blood	2017	485	None	O4	ExoS
PA0934	Renal	Blood	2017	697	None	O11	ExoS
PA0939	General Surgery	Respiratory	2017	308	NDM-1	O11	ExoU	DTR	MDR
PA0972	Haematology	Blood	2018	308	NDM-1	O11	ExoU		MDR
PA0984	Oncology	Blood	2018	314	None	O11	ExoS
PA0996	Cardiothoracic	Blood	2018	773	VIM-2	O11	ExoU*	DTR	MDR
PA1002	Internal Medicine	Bone	2018	235	IMP-43	O11	ExoU*	DTR	MDR
PA1010	Otolarynlogy	Respiratory	2018	316	NDM-1	O11	ExoU*	DTR	MDR
PA1015	Liver Transplant	Blood	2018	1930	None	O11	ExoS	DTR	MDR
PA1030	Cardiothoracic	Respiratory	2018	308	NDM-1	O11	ExoU	DTR	MDR
PA1060	Internal Medicine	Respiratory	2018	235	GES-5	O11	ExoU*	DTR	MDR
PA1065	Burns	Blood	2018	357	VIM-2	O11	ExoU*	DTR	MDR
PA1068	Haematology	Blood	2018	235	IMP-1	O11	ExoU*	DTR	MDR
PA1074	Burns	Blood	2018	534	None	O11	ExoU*	DTR	MDR
PA1088	Liver Transplant	Gastrointestinal	2019	606	None	O13	-		MDR
PA1092	General Surgery	Blood	2019	485	None	O4	ExoS		MDR
PA1111	Plastics and Reconstructive Medicine	Wound	2019	308	NDM-1	O11	ExoU	DTR	MDR
PA1156	Haematology	Blood	2019	3583	None	O11	-	DTR	MDR
PA1169	Urology	Blood	2019	235	IMP-1	O11	ExoU*	DTR	MDR
PA1191	Haematology	Blood	2019	3445	None	Unknown	-
PA1200	Cardiology	Blood	2019	3584	None	O6	ExoS	DTR	MDR
PA1215	General Surgery	Urinary	2019	1666	None	O11	ExoS	DTR	MDR
PA1225	Cardiothoracic	Respiratory	2019	316	None	Unknown	ExoU*	DTR	MDR
PA1231	Otolarynlogy	Respiratory	2019	244	VIM-6	O12	ExoS	DTR	MDR
PA1236	General Surgery	Wound	2019	235	IMP-1	O11	ExoU*	DTR	MDR
PA1238	Respiratory and Critical Care Medicine	Respiratory	2019	244	None	O2	ExoS*	DTR	MDR
PA1243	Internal Medicine	Blood	2019	3446	None	O1	ExoS
PA1250	Colorectal	Blood	2019	308	NDM-1	O11	ExoU	DTR	MDR
PA1261	Internal Medicine	Blood	2019	308	None	O11	ExoU		MDR
PA1265	General Surgery	Blood	2019	252	None	O1	ExoS*		MDR
PA1267	Haematology	Blood	2019	282	None	O6	ExoS*	DTR	MDR
PA1275	Cardiology	Blood	2019	179	None	O6	ExoS	DTR	MDR
PA1284	Internal Medicine	Urinary	2020	308	NDM-1	O11	ExoU	DTR	MDR
PA1288	General Surgery	Bone	2020	620	None	O11	-		MDR
PA1293	Internal Medicine	Blood	2020	308	NDM-1	O11	ExoU	DTR	MDR
PA1297	General Surgery	Blood	2020	1342	None	O4	ExoS		MDR
PA1301	Gynecology	Blood	2020	308	NDM-1	O11	ExoU	DTR	MDR
PA1318	Haematology	Blood	2020	308	NDM-1	O11	ExoU	DTR	MDR
PA1350	General Surgery	Blood	2020	308	NDM-1	O11	ExoU	DTR	MDR
PA1352	Orthopedic	Bone	2020	308	NDM-1	O11	ExoU	DTR	MDR
PA1353	Infectious Diseases	Wound	2020	308	NDM-1	Unknown	ExoU	DTR	MDR
PA1357	General Surgery	Blood	2020	235	GES-5	O11	ExoU*		MDR
PA1360	Haematology	Blood	2020	235	IMP-1	O11	ExoU*	DTR	MDR
PA1366	Haematology	Blood	2020	179	None	O6	ExoS	DTR	MDR
PA1370	Internal Medicine	Blood	2020	823	VIM-2	O11	ExoU	DTR	MDR
PA1379	Gynecology	Wound	2020	308	NDM-1	O11	ExoU	DTR	MDR
PA1383	General Surgery	Gastrointestinal	2020	399	None	O9	ExoS	DTR	MDR
PA1388	Haematology	Urinary	2020	308	NDM-1	O11	ExoU	DTR	MDR
PA1391	Cardiothoracic	Blood	2020	179	None	O6	ExoS	DTR	MDR
*denotes variant; DTR - difficult-to-treat resistance, MDR - multi-drug resistance

## Sheet: Table_S2
ARG Category	Carbapenemase	Extended-spectrum β-lactamase					β-lactamase				Quinolone		Aminoglycoside															Sulphonamide	Tetracycline	Macrolide			Phenicol		Trimethoprim	Rifamycin	Biocide
Sample	Carbapenemase	ges	pme	veb	oxa-14	Others	pac	pse/carb	oxa-10	Others	crpP	qnrVC1	aac(3)-Ia	aac(3)-Ic	aac(3)-Id	aac(3)-IId	aac(6')-Ib	aac(6')-Ib3	aac(6')-Ib4	aac(6')-Il	aph(3')	aph(6)-Id	ant(2'')-Ia	ant(3")-Ia	ant(3")-Ia	ant(4')-IIb	rmt	sul	tet	cmr	mph(E)	msr(E)	cmlA	floR	dfr	arr	qacE	Others
PA0004	IMP-1	-	-	-	-	-	-	-	-	-	-	-	-	-	-	-	-	-	aac(6')-Ib4	-	aph(3')-VI	-	-	-	-	-	-	sul1	tet(G)	-	-	-	-	floR2	-	-	qacE	-
PA0006	-	-	-	VEB-9	-	-	-	-	OXA-10	-	crpP	-	-	-	-	-	-	-	-	aac(6')-Il	-	-	ant(2'')-Ia	aadA1	-	-	-	sul1	tet(A)	-	-	-	-	-	dfrB2	-	qacEΔ1	-
PA0029	VIM-6	-	-	VEB-9	-	-	-	-	OXA-10	-	crpP	-	-	-	-	-	-	-	-	aac(6')-Il	-	-	ant(2'')-Ia	aadA1	-	-	-	sul1	tet(A)	-	-	-	-	-	dfrB2	-	qacEΔ1	-
PA0147	IMP-1	-	-	-	-	-	-	-	-	-	crpP	-	-	-	-	-	-	-	aac(6')-Ib4	-	-	-	-	-	aadA6	-	-	sul1	-	-	-	-	-	-	-	-	qacE	-
PA0151	IMP-1	-	-	-	-	-	-	-	-	-	crpP	-	-	-	-	-	-	-	aac(6')-Ib4	-	-	-	-	-	aadA6	-	-	sul1	-	-	-	-	-	-	-	-	qacE	-
PA0153	IMP-7	-	-	-	-	-	-	-	-	-	-	-	-	aac(3)-Ic	-	-	aac(6')-Ib	-	-	-	-	aph(6)-Id	ant(2'')-Ia	aadA2	aadA6	-	-	sul1	-	-	-	-	cmlA1	-	-	-	qacE	-
PA0174	IMP-7	-	-	-	-	-	-	-	-	-	-	-	-	aac(3)-Ic	-	-	-	aac(6')-Ib3	-	-	-	-	-	aadA2	aadA6	-	-	sul1	-	-	-	-	cmlA5	-	-	-	qacE	-
PA0176	IMP-1	-	-	-	-	-	-	-	-	-	crpP	-	-	-	-	-	-	-	aac(6')-Ib4	-	-	-	-	-	aadA6	-	-	sul1	-	-	-	-	-	-	-	-	qacE	-
PA0177	GES-5	-	-	-	-	-	-	-	-	-	-	-	-	-	-	-	-	-	-	-	aph(3')-XV	-	-	-	aadA6	-	-	sul1	tet(G)	-	-	-	-	floR2	-	-	qacEΔ1	-
PA0186	IMP-1	-	-	-	-	-	-	-	-	-	crpP	-	-	-	-	-	-	-	aac(6')-Ib4	-	-	-	-	-	aadA6	-	-	sul1	-	-	-	-	-	-	-	-	qacE	-
PA0197	NDM-1	-	-	-	-	-	-	-	-	-	crpP	qnrVC1	-	-	aac(3)-Id	-	-	-	-	aac(6')-Il	-	aph(6)-Id	-	-	aadA11	-	-	sul2	-	-	-	msr(E)	-	floR	dfrB5	-	-	-
PA0200	IMP-7	-	-	-	-	-	-	-	-	-	-	-	-	aac(3)-Ic	-	-	aac(6')-Ib	-	-	-	-	aph(6)-Id	ant(2'')-Ia	aadA2	aadA6	-	-	sul1	-	-	-	-	cmlA1	-	-	-	qacE	-
PA0203	IMP-1	-	-	-	-	-	-	-	-	-	crpP	-	-	-	-	-	-	-	aac(6')-Ib4	-	-	-	-	-	aadA6	-	-	sul1	-	-	-	-	-	-	-	-	qacE	-
PA0231	GES-5	-	-	-	-	-	-	-	-	-	-	-	-	-	-	-	-	-	aac(6')-Ib4	-	aph(3')-XV	-	-	-	aadA6	-	-	sul1	tet(G)	-	-	-	-	floR2	-	-	qacEΔ1	-
PA0233	-	GES-9	-	-	-	-	-	-	-	-	crpP	-	-	-	-	-	aac(6')-Ib	-	-	-	-	aph(6)-Id	-	-	-	-	rmtF*	-	-	-	-	-	-	-	-	-	-	-
PA0235	-	GES-9	-	-	-	-	-	-	-	-	crpP	-	-	-	-	-	aac(6')-Ib	-	-	-	-	aph(6)-Id	-	-	-	-	rmtF*	-	-	-	-	-	-	-	-	-	-	-
PA0238	IMP-7	-	-	-	-	-	-	-	-	-	-	-	-	aac(3)-Ic	-	-	-	aac(6')-Ib3	-	-	-	-	-	aadA2	-	-	-	sul1	-	-	-	-	cmlA5	-	-	-	qacE	-
PA0240	-	-	-	-	-	-	-	CARB-2	-	-	-	-	-	-	-	-	aac(6')-Ib	-	-	-	-	-	-	aadA2	-	-	-	sul1	tet(G)	-	-	-	-	floR2	-	-	qacEΔ1	-
PA0244	-	-	-	-	-	-	-	-	-	-	crpP	-	-	-	-	-	-	-	-	-	-	-	-	-	-	-	-	-	-	-	-	-	-	-	-	-	-	-
PA0254	-	GES-1	-	-	-	-	-	-	-	-	-	-	-	-	-	-	-	-	aac(6')-Ib4	-	aph(3')-XV	-	-	-	aadA6	-	-	sul1	tet(G)	-	-	-	-	floR2	-	-	qacEΔ1	-
PA0260	NDM-1	-	-	-	-	-	-	-	-	-	crpP	qnrVC1	-	-	aac(3)-Id	-	-	-	-	aac(6')-Il	-	aph(6)-Id	-	-	aadA11	-	-	sul2	-	-	-	msr(E)	-	floR	dfrB5	-	-	-
PA0273	IMP-1	-	-	-	-	-	-	-	-	-	crpP	-	-	-	-	-	-	-	aac(6')-Ib4	-	-	-	-	-	aadA6	-	-	sul1	-	-	-	-	-	-	-	-	qacE	-
PA0274	IMP-1	-	-	-	-	-	-	-	-	-	crpP	-	-	-	-	-	-	-	aac(6')-Ib4	-	-	-	-	-	aadA6	-	-	sul1	-	-	-	-	-	-	-	-	qacE	-
PA0279	-	-	-	VEB-9	-	-	-	-	OXA-10	-	crpP	-	-	-	-	-	-	-	-	aac(6')-Il	-	-	ant(2'')-Ia	aadA1	-	-	-	sul1	tet(A)	-	-	-	-	-	dfrB2	-	qacEΔ1	-
PA0285	-	-	-	-	-	-	-	-	-	OXA-2	crpP	-	-	-	-	-	-	-	-	-	-	aph(6)-Id	-	-	-	-	-	sul1	tet(G)	-	-	-	-	floR2	-	-	qacEΔ1	-
PA0287	VIM-2	-	-	-	-	-	-	-	-	-	crpP	-	-	-	aac(3)-Id	-	-	-	-	aac(6')-Il	-	aph(6)-Id	-	-	-	-	-	sul2	-	-	-	-	-	-	dfrB5	-	-	-
PA0292	-	-	-	-	-	-	-	-	OXA-10	-	crpP	-	-	-	-	-	-	aac(6')-Ib3	-	-	-	-	ant(2'')-Ia	-	-	-	-	-	tet(A)	-	-	-	-	-	-	-	-	-
PA0308	-	-	-	-	-	-	-	-	-	-	-	-	-	-	-	-	-	-	-	-	-	-	-	-	-	-	-	-	-	-	-	-	-	-	-	-	-	-
PA0312	NDM-1	-	-	-	-	-	-	-	-	-	crpP	qnrVC1	-	-	aac(3)-Id	-	-	-	-	aac(6')-Il	-	aph(6)-Id	-	-	aadA11	-	-	sul2	-	-	-	msr(E)	-	floR	dfrB5	-	-	-
PA0314	-	-	-	-	-	-	-	-	-	-	crpP	-	-	-	-	-	-	-	-	-	-	-	-	-	-	-	-	-	-	-	-	-	-	-	-	-	-	-
PA0315	NDM-1	-	-	-	-	-	-	-	-	-	crpP	qnrVC1	-	-	aac(3)-Id	-	-	-	-	aac(6')-Il	-	aph(6)-Id	-	-	aadA11	-	-	sul2	-	-	-	msr(E)	-	floR	dfrB5	-	-	-
PA0316	-	-	-	-	-	-	-	-	-	-	-	-	-	-	-	-	-	-	-	-	-	-	-	-	-	-	-	-	-	-	-	-	-	-	-	-	-	-
PA0317	NDM-1	-	-	-	-	-	-	-	-	-	crpP	qnrVC1	-	-	aac(3)-Id	-	-	-	-	aac(6')-Il	-	aph(6)-Id	-	-	aadA11	-	-	sul2	-	-	-	msr(E)	-	floR	dfrB5	-	-	-
PA0327	IMP-7	-	-	-	-	-	-	-	-	-	-	-	-	aac(3)-Ic	-	-	-	aac(6')-Ib3	-	-	-	-	-	aadA2	-	-	-	sul1	-	-	-	-	cmlA5	-	-	-	qacE	-
PA0328	-	-	-	VEB-9	-	-	-	-	OXA-10	-	crpP	-	-	-	-	-	-	-	-	aac(6')-Il	-	-	ant(2'')-Ia	aadA1	-	-	-	sul1	tet(A)	-	-	-	-	-	dfrB2	-	qacEΔ1	-
PA0329	-	-	-	-	-	-	-	-	-	-	-	-	-	-	-	-	-	-	-	-	-	-	-	-	-	-	-	-	-	-	-	-	-	-	-	-	-	-
PA0335	IMP-7	-	-	-	-	-	-	-	-	-	-	-	-	-	-	-	-	aac(6')-Ib3	aac(6')-Ib4	-	aph(3')-Ia	aph(6)-Id	-	-	-	-	-	sul1	tet(C)	-	-	-	-	-	-	-	qacEΔ1	qacG2
PA0341	IMP-13	-	-	-	-	-	-	-	-	-	crpP	-	-	-	-	-	-	-	aac(6')-Ib4	-	-	-	-	-	-	-	-	sul1	-	-	-	-	-	-	-	-	qacEΔ1	-
PA0345	-	-	-	-	-	-	-	-	OXA-10	-	-	qnrVC1	-	-	-	-	aac(6')-Ib	-	-	-	-	-	-	aadA1	aadA6	-	-	sul1	-	-	-	-	-	-	dfrA14	-	qacEΔ1	-
PA0346	-	-	-	-	-	-	-	-	-	-	crpP	-	-	-	-	-	-	-	-	-	-	-	-	-	-	-	-	-	-	-	-	-	-	-	-	-	-	-
PA0349	NDM-1	-	-	-	-	-	-	-	-	-	crpP	qnrVC1	-	-	aac(3)-Id	-	-	-	-	aac(6')-Il	-	aph(6)-Id	-	-	aadA11	-	-	sul2	-	-	-	msr(E)	-	floR	dfrB5	-	-	-
PA0352	-	-	-	-	-	-	-	-	-	-	-	-	-	-	-	-	-	-	-	-	-	-	-	-	-	-	-	-	-	-	-	-	-	-	-	-	-	-
PA0355	-	-	-	-	-	-	-	-	-	-	crpP	-	-	-	-	-	-	-	-	-	-	-	-	-	-	-	-	-	-	-	-	-	-	-	-	-	-	-
PA0356	-	-	PME-1	-	-	-	-	-	OXA-10	-	crpP	-	-	-	-	-	-	-	-	-	-	-	-	aadA1	-	ant(4')-IIb	-	sul1	tet(G)	-	-	-	-	floR2	-	-	qacEΔ1	qacF
PA0358	-	-	-	-	-	-	-	-	-	-	-	-	-	-	-	-	-	-	-	-	-	-	-	-	-	-	-	-	-	-	-	-	-	-	-	-	-	-
PA0360	NDM-1	-	-	-	-	-	-	-	-	-	crpP	qnrVC1	-	-	aac(3)-Id	-	-	-	-	aac(6')-Il	-	aph(6)-Id	-	-	aadA11	-	-	sul2	-	-	-	msr(E)	-	floR	dfrB5	-	-	-
PA0361	-	-	-	-	-	-	-	-	-	-	crpP	-	-	-	-	-	-	-	-	-	-	-	-	-	-	-	-	-	-	-	-	-	-	-	-	-	-	-
PA0363	-	-	-	-	-	-	-	-	-	-	crpP	-	-	-	-	-	-	-	-	-	-	-	-	-	-	-	-	-	-	-	-	-	-	-	-	-	-	-
PA0368	-	-	-	-	-	-	-	-	-	-	crpP	-	-	-	-	-	-	-	-	-	-	-	-	-	-	-	-	-	-	-	-	-	-	-	-	-	-	-
PA0369	-	-	-	-	-	-	-	-	-	-	-	-	-	aac(3)-Ic	-	-	-	-	-	-	-	-	-	-	aadA6	-	-	sul1	-	-	-	-	cmlA5	-	-	-	qacEΔ1	-
PA0371	IMP-7	-	-	-	-	-	-	-	-	OXA-2	crpP	-	-	-	-	-	-	aac(6')-Ib3	-	-	-	aph(6)-Id	-	-	-	-	-	sul1	-	cmx	-	-	-	-	-	-	qacEΔ1	-
PA0374	-	-	-	-	-	-	PAC-1	-	OXA-10	OXA-1*	crpP	-	-	-	-	-	aac(6')-Ib	-	-	-	-	-	-	-	-	ant(4')-IIb	rmtF2	sul1	tet(G)	-	-	-	-	floR2	-	-	qacEΔ1	qacF
PA0375	IMP-7	-	-	-	-	-	-	-	-	-	-	-	-	aac(3)-Ic	-	-	aac(6')-Ib	-	-	-	-	aph(6)-Id	ant(2'')-Ia	aadA2	aadA6	-	-	sul1	-	-	-	-	cmlA5	-	-	-	qacE	-
PA0377	-	-	PME-1	-	-	-	-	-	OXA-10	-	crpP	-	-	-	-	-	-	-	-	-	-	-	-	aadA1	-	ant(4')-IIb	-	sul1	tet(G)	-	-	-	-	floR2	-	-	qacEΔ1	qacF
PA0378	-	-	PME-1	-	-	-	-	-	OXA-10*	-	crpP	-	-	-	-	-	-	-	-	-	-	-	-	aadA1	-	ant(4')-IIb	-	sul1	tet(G)	-	-	-	-	floR2	-	-	qacEΔ1	qacF
PA0379	-	-	-	-	-	-	-	-	-	-	-	-	-	-	-	-	-	-	-	-	-	-	-	-	-	-	-	-	-	-	-	-	-	-	-	-	-	-
PA0380	-	-	PME-1	-	-	-	-	-	OXA-10*	-	crpP	-	-	-	-	-	-	-	-	-	-	-	-	aadA1	-	ant(4')-IIb	-	sul1	tet(G)	-	-	-	-	floR2	-	-	qacEΔ1	qacF
PA0382	IMP-1	-	-	-	-	-	-	-	OXA-10	OXA-1*	-	-	aac(3)-Ia	-	-	-	-	-	aac(6')-Ib4	-	aph(3')-IIa	-	-	aadA2	-	-	-	sul1	tet(G)	-	mph(E)	msr(E)	-	floR2	-	-	qacEΔ1	-
PA0384	-	-	-	-	-	-	-	-	-	-	crpP	-	-	-	-	-	-	-	-	-	-	-	-	-	-	-	-	-	-	-	-	-	-	-	-	-	-	-
PA0391	IMP-1	-	-	-	-	-	-	-	-	-	crpP	-	-	-	-	-	-	-	aac(6')-Ib4	-	-	-	-	-	aadA6	-	-	sul1	-	-	-	-	-	-	-	-	qacE	-
PA0393	NDM-1	-	-	-	-	-	-	-	-	-	crpP	qnrVC1	-	-	aac(3)-Id	-	-	-	-	aac(6')-Il	-	aph(6)-Id	-	-	aadA11	-	-	sul2	-	-	-	msr(E)	-	floR	dfrB5	-	-	-
PA0395	NDM-1	-	-	-	-	-	-	-	-	-	crpP	qnrVC1	-	-	aac(3)-Id	-	-	-	-	aac(6')-Il	-	aph(6)-Id	-	-	aadA11	-	-	sul2	-	-	-	msr(E)	-	floR	dfrB5	-	-	-
PA0399	IMP-7	-	-	-	-	-	-	-	-	OXA-2	crpP	-	-	-	-	-	aac(6')-Ib	-	-	-	-	aph(6)-Id	-	-	-	-	-	sul1	-	cmx	-	-	-	-	-	-	qacEΔ1	-
PA0400	-	-	-	-	-	-	-	-	-	-	-	-	-	-	-	-	-	-	-	-	-	-	-	-	-	-	-	-	-	-	-	-	-	-	-	-	-	-
PA0403	-	-	-	-	-	-	-	-	OXA-10	-	crpP	qnrVC1	-	-	-	-	aac(6')-Ib	-	-	-	-	-	-	aadA1	-	-	-	-	-	-	-	-	-	-	dfrA14	-	-	-
PA0407	IMP-1	-	-	-	-	-	-	-	-	-	crpP	-	-	-	-	-	-	-	aac(6')-Ib4	-	-	-	-	-	aadA6	-	-	sul1	-	-	-	-	-	-	-	-	qacE	-
PA0408	NDM-1	-	-	-	-	-	-	-	-	-	crpP	qnrVC1	-	-	aac(3)-Id	-	-	-	-	aac(6')-Il	-	aph(6)-Id	-	-	aadA11	-	-	sul2	-	-	-	msr(E)	-	floR	dfrB5	-	-	-
PA0409	-	-	-	-	-	-	-	-	OXA-10	-	crpP	qnrVC1	-	-	-	-	aac(6')-Ib	-	-	-	-	-	-	aadA1	-	-	-	-	-	-	-	-	-	-	dfrA14	-	-	-
PA0411	-	-	-	-	-	-	-	-	-	-	crpP	-	-	-	-	-	-	-	-	-	-	-	-	-	aadA6	-	-	sul1	-	-	-	-	-	-	-	-	qacEΔ1	-
PA0413	IMP-1	-	-	-	-	-	-	-	-	-	crpP	-	-	-	-	-	-	-	aac(6')-Ib4	-	-	-	-	-	aadA6	-	-	sul1	-	-	-	-	-	-	-	-	qacE	-
PA0416	-	-	-	-	-	-	-	-	-	-	-	-	-	-	-	-	-	-	-	-	-	-	-	-	-	-	-	-	-	-	-	-	-	-	-	-	-	-
PA0419	KPC-2	-	-	VEB*	-	-	-	PSE (CARB-2*)	OXA-10	-	-	qnrVC1	-	-	-	-	-	-	aac(6')-Ib4	-	-	aph(6)-Id	ant(2'')-Ia	aadA1	aadA11	-	rmtB1	sul1	tet(G)	cmx	-	-	cmlA5	floR2	-	arr-2	qacEΔ1	-
PA0420	-	-	-	-	-	-	-	-	-	-	crpP	-	-	-	-	-	-	-	-	-	-	-	-	-	-	-	-	-	-	-	-	-	-	-	-	-	-	-
PA0421	-	-	-	-	-	-	PAC-1	-	OXA-10	OXA-1*	crpP	-	-	-	-	-	aac(6')-Ib	-	-	-	-	-	-	-	-	ant(4')-IIb	rmtF2	sul1	tet(G)	-	-	-	-	floR2	-	-	qacEΔ1	qacF
PA0424	NDM-1	-	-	-	-	-	-	-	-	-	crpP	qnrVC1	-	-	aac(3)-Id	-	-	-	-	aac(6')-Il	-	aph(6)-Id	-	-	aadA11	-	-	sul2	-	-	-	msr(E)	-	floR	dfrB5	-	-	-
PA0427	-	-	-	-	-	-	PAC-1	-	OXA-10*	OXA-1*	crpP	-	-	-	-	-	aac(6')-Ib	-	-	-	-	-	-	-	-	ant(4')-IIb	rmtF2	sul1	tet(G)	-	-	-	-	floR2	-	-	qacEΔ1	qacF
PA0433	GES-5	-	-	-	-	-	-	-	-	-	crpP	-	-	-	-	-	-	-	aac(6')-Ib4	-	aph(3')-XV	-	-	-	aadA6	-	-	sul1	tet(G)	-	-	-	-	floR2	-	-	qacEΔ1	-
PA0436	NDM-1	-	-	-	-	-	-	-	-	-	crpP	qnrVC1	-	-	aac(3)-Id	-	-	-	-	aac(6')-Il	-	aph(6)-Id	-	-	aadA11	-	-	sul2	-	-	-	msr(E)	-	floR	dfrB5	-	-	-
PA0443	IMP-1	-	-	-	-	-	-	-	-	-	crpP	-	-	-	-	-	-	-	aac(6')-Ib4	-	-	-	-	-	aadA6	-	-	sul1	-	-	-	-	-	-	-	-	qacE	-
PA0446	IMP-1	-	-	-	-	-	-	-	-	-	crpP	-	-	-	-	-	-	-	aac(6')-Ib4	-	-	-	-	-	aadA6	-	-	sul1	-	-	-	-	-	-	-	-	qacE	-
PA0453	NDM-1	-	-	-	-	-	-	-	-	-	crpP	qnrVC1	-	-	aac(3)-Id	-	-	-	-	aac(6')-Il	-	aph(6)-Id	-	-	aadA11	-	-	sul2	-	-	-	msr(E)	-	floR	dfrB5	-	-	-
PA0455	IMP-1	-	-	-	-	-	-	-	-	-	crpP	-	-	-	-	-	-	-	aac(6')-Ib4	-	-	-	-	-	aadA6	-	-	sul1	-	-	-	-	-	-	-	-	qacE	-
PA0458	-	-	-	-	-	-	-	-	-	-	-	-	-	-	-	-	-	-	-	-	-	-	-	-	-	-	-	-	-	-	-	-	-	-	-	-	-	-
PA0461	NDM-1	-	-	-	-	-	-	-	-	-	crpP	qnrVC1	-	-	aac(3)-Id	-	-	-	-	aac(6')-Il	-	aph(6)-Id	-	-	aadA11	-	-	sul2	-	-	-	msr(E)	-	floR	dfrB5	-	-	-
PA0465	NDM-1	-	-	-	-	-	-	-	-	-	crpP	qnrVC1	-	-	aac(3)-Id	-	-	-	-	aac(6')-Il	-	aph(6)-Id	-	-	aadA11	-	-	sul2	-	-	-	msr(E)	-	floR	dfrB5	-	-	-
PA0472	NDM-1	-	-	-	-	-	-	-	-	-	crpP	qnrVC1	-	-	aac(3)-Id	-	-	-	-	aac(6')-Il	-	aph(6)-Id	-	-	aadA11	-	-	sul2	-	-	-	msr(E)	-	floR	dfrB5	-	-	-
PA0473	NDM-1	-	-	-	-	-	-	-	-	-	crpP	qnrVC1	-	-	aac(3)-Id	-	-	-	-	aac(6')-Il	-	aph(6)-Id	-	-	aadA11	-	-	sul2	-	-	-	msr(E)	-	floR	dfrB5	-	-	-
PA0474	GES-5	-	-	-	-	-	-	-	-	-	-	-	-	-	-	-	-	-	aac(6')-Ib4	-	aph(3')-XV	-	-	-	-	-	-	sul1	tet(G)	-	-	-	-	floR2	-	-	qacEΔ1	-
PA0480	NDM-1	-	-	-	-	-	-	-	-	-	crpP	qnrVC1	-	-	aac(3)-Id	-	-	-	-	aac(6')-Il	-	aph(6)-Id	-	-	aadA11	-	-	sul2	-	-	-	msr(E)	-	floR	dfrB5	-	-	-
PA0483	IMP-1	-	-	-	-	-	-	-	-	-	crpP	-	-	-	-	-	-	-	aac(6')-Ib4	-	-	-	-	-	aadA6	-	-	sul1	-	-	-	-	-	-	-	-	qacE	-
PA0484	-	-	-	-	OXA-14	-	-	-	-	-	crpP	-	-	-	-	-	-	-	aac(6')-Ib4	-	aph(3')-Ia	-	-	-	-	-	-	sul1	-	-	-	-	-	-	dfrA14	-	qacEΔ1	-
PA0486	NDM-1	-	-	-	-	-	-	-	-	-	crpP	qnrVC1	-	-	aac(3)-Id	-	-	-	-	aac(6')-Il	-	aph(6)-Id	-	-	aadA11	-	-	sul2	-	-	-	msr(E)	-	floR	dfrB5	-	-	-
PA0491	IMP-1	-	-	-	-	-	-	-	-	-	crpP	-	-	-	-	-	-	-	aac(6')-Ib4	-	-	-	-	-	aadA6	-	-	sul1	-	-	-	-	-	-	-	-	qacE	-
PA0499	IMP-1	-	-	-	-	-	-	-	-	-	crpP	-	-	-	-	-	-	-	aac(6')-Ib4	-	-	-	-	-	aadA6	-	-	sul1	-	-	-	-	-	-	-	-	qacE	-
PA0515	GES-5	-	-	-	-	-	-	-	-	-	crpP	-	-	-	-	-	-	-	aac(6')-Ib4	-	aph(3')-XV	-	-	-	aadA6	-	-	sul1	tet(G)	-	-	-	-	floR2	-	-	qacEΔ1	-
PA0539	-	-	-	-	-	-	-	-	-	-	crpP	-	-	-	-	-	-	-	-	-	-	-	-	-	-	-	-	-	-	-	-	-	-	-	-	-	-	-
PA0542	IMP-1	-	-	-	-	-	-	-	-	-	crpP	-	-	-	-	-	-	-	aac(6')-Ib4	-	-	-	-	-	aadA6	-	-	sul1	-	-	-	-	-	-	-	-	qacE	-
PA0545	IMP-13	-	-	-	-	-	-	-	-	-	crpP	-	-	-	-	-	-	-	aac(6')-Ib4	-	-	-	-	-	-	-	-	sul1	-	-	-	-	-	-	-	-	qacEΔ1	-
PA0556	NDM-1	-	-	-	-	-	-	-	-	-	crpP	qnrVC1	-	-	aac(3)-Id	-	-	-	-	aac(6')-Il	-	aph(6)-Id	-	-	aadA11	-	-	sul2	-	-	-	msr(E)	-	floR	dfrB5	-	-	-
PA0557	IMP-1	-	-	-	-	-	-	-	-	-	crpP	-	-	-	-	-	-	-	aac(6')-Ib4	-	-	-	-	-	aadA6	-	-	sul1	-	-	-	-	-	-	-	-	qacE	-
PA0578	-	-	-	-	-	-	-	-	-	-	crpP	-	-	-	-	-	-	-	-	-	-	-	-	-	-	-	-	-	-	-	-	-	-	-	-	-	-	-
PA0581	IMP-1	-	-	-	-	-	-	-	-	-	crpP	-	-	-	-	-	-	-	aac(6')-Ib4	-	-	-	-	-	aadA6	-	-	sul1	-	-	-	-	-	-	-	-	qacE	-
PA0592	IMP-1	-	-	-	-	-	-	-	-	-	crpP	-	-	-	-	-	-	-	aac(6')-Ib4	-	-	-	-	-	aadA6	-	-	sul1	-	-	-	-	-	-	-	-	qacE	-
PA0595	IMP-1	-	-	-	-	-	-	-	-	-	crpP	-	-	-	-	-	-	-	aac(6')-Ib4	-	-	-	-	-	aadA6	-	-	sul1	-	-	-	-	-	-	-	-	qacE	-
PA0599	-	-	-	-	-	-	-	-	-	-	-	-	-	-	-	-	-	-	-	-	-	-	-	-	-	-	-	-	-	-	-	-	-	-	-	-	-	-
PA0601	VIM-2	-	-	-	-	-	-	-	-	-	-	-	-	aac(3)-Ic	aac(3)-Id	-	-	-	-	aac(6')-Il	-	-	-	-	-	-	-	sul1	-	-	-	-	cmlA5	-	dfrB5	-	qacEΔ1	smr
PA0604	-	-	-	-	-	-	-	-	-	-	crpP	-	-	-	-	-	-	-	-	-	-	-	-	-	-	-	-	-	-	-	-	-	-	-	-	-	-	-
PA0635	-	-	PME-1	-	-	-	-	-	OXA-10	-	crpP	-	-	-	-	-	-	-	-	-	-	-	-	aadA1	-	ant(4')-IIb	-	sul1	tet(G)	-	mph(E)	msr(E)	-	floR2	-	-	qacEΔ1	qacF
PA0658	-	-	-	-	-	-	-	-	-	-	crpP	-	-	-	-	-	-	-	-	-	-	-	-	-	-	-	-	-	-	-	-	-	-	-	-	-	-	-
PA0707	-	-	-	-	-	-	-	-	-	-	-	-	-	-	-	-	-	-	-	-	-	-	-	-	-	-	-	-	-	-	-	-	-	-	-	-	-	-
PA0722	-	-	-	-	-	-	-	-	-	-	crpP	-	-	-	-	-	-	-	-	-	-	-	-	-	-	-	-	-	-	-	-	-	-	-	-	-	-	-
PA0729	-	-	-	-	-	-	-	-	-	-	-	-	-	-	-	-	-	-	-	-	-	-	-	-	-	-	-	-	-	-	-	-	-	-	-	-	-	-
PA0731	-	-	-	-	-	-	-	-	-	-	-	-	-	-	-	-	-	-	-	-	-	-	-	-	-	-	-	-	-	-	-	-	-	-	-	-	-	-
PA0735	-	-	-	-	OXA-14	-	-	-	-	-	crpP	-	-	-	-	-	-	-	aac(6')-Ib4	-	aph(3')-Ia	-	-	-	-	-	-	sul1	-	-	-	-	-	-	dfrA14	-	qacEΔ1	-
PA0736	VIM-2	-	-	-	-	-	-	-	-	-	-	-	-	aac(3)-Ic	aac(3)-Id	-	-	-	-	aac(6')-Il	-	-	-	-	-	-	-	sul1	-	-	-	-	cmlA5	-	dfrB5	-	qacEΔ1	smr
PA0739	-	-	-	-	OXA-14	-	-	-	-	-	crpP	-	-	-	-	-	-	-	aac(6')-Ib4	-	aph(3')-Ia	-	-	-	-	-	-	sul1	-	-	-	-	-	-	dfrA14	-	qacEΔ1	-
PA0740	IMP-1	-	-	-	-	-	-	-	-	-	crpP	-	-	-	-	-	-	-	aac(6')-Ib4	-	-	-	-	-	aadA6	-	-	sul1	-	-	-	-	-	-	-	-	qacE	-
PA0741	IMP-1	-	-	-	-	-	-	-	-	-	crpP	-	-	-	-	-	-	-	aac(6')-Ib4	-	-	-	-	-	aadA6	-	-	sul1	-	-	-	-	-	-	-	-	qacE	-
PA0742	GES-5	-	-	-	-	-	-	-	-	-	crpP	-	-	-	-	-	-	-	aac(6')-Ib4	-	aph(3')-XV	-	-	-	aadA6	-	-	sul1	tet(G)	-	-	-	-	floR2	-	-	qacEΔ1	-
PA0745	VIM-2	-	-	-	-	-	-	-	-	-	-	-	-	aac(3)-Ic	aac(3)-Id	-	-	-	-	aac(6')-Il	-	-	-	-	-	-	-	sul1	-	-	-	-	cmlA5	-	dfrB5	-	qacEΔ1	smr
PA0746	-	-	-	-	-	-	-	-	-	-	-	-	-	-	-	-	-	-	-	-	-	-	-	-	-	-	-	-	-	-	-	-	-	-	-	-	-	-
PA0747	GES-5	-	-	-	-	-	-	-	-	-	crpP	-	-	-	-	-	-	-	aac(6')-Ib4	-	aph(3')-XV	-	-	-	aadA6	-	-	sul1	tet(G)	-	-	-	-	floR2	-	-	qacEΔ1	-
PA0748	-	GES-1	-	-	-	-	-	-	-	-	-	-	-	-	-	-	-	-	aac(6')-Ib4	-	aph(3')-XV	-	-	-	aadA6	-	-	sul1	tet(G)	-	-	-	-	floR2	-	-	qacEΔ1	-
PA0749	VIM-2	-	-	-	-	-	-	-	-	-	-	-	-	aac(3)-Ic	aac(3)-Id	-	-	-	-	aac(6')-Il	-	-	-	-	-	-	-	sul1	-	-	-	-	cmlA5	-	dfrB5	-	qacEΔ1	smr
PA0750	-	-	-	-	-	-	-	-	-	-	-	-	-	-	-	-	-	-	-	-	-	-	-	-	-	-	-	-	-	-	-	-	-	-	-	-	-	-
PA0751	-	-	-	-	OXA-14	-	-	-	-	-	crpP	-	-	-	-	-	-	-	aac(6')-Ib4	-	aph(3')-Ia	-	-	-	-	-	-	sul1	-	-	-	-	-	-	dfrA14	-	qacEΔ1	-
PA0753	-	-	-	-	-	-	-	-	-	-	crpP	-	-	-	-	-	-	-	-	-	-	-	-	-	-	-	-	-	-	-	-	-	-	-	-	-	-	-
PA0755	-	-	-	-	-	-	-	-	-	-	crpP	-	-	-	-	-	-	-	-	-	-	-	-	-	-	-	-	-	-	-	-	-	-	-	-	-	-	-
PA0756	-	-	-	-	OXA-14	-	-	-	-	-	crpP	-	-	-	-	-	-	-	aac(6')-Ib4	-	aph(3')-Ia	-	-	-	-	-	-	sul1	-	-	-	-	-	-	dfrA14	-	qacEΔ1	-
PA0767	VIM-2	-	-	-	-	-	-	-	-	-	-	-	-	aac(3)-Ic	aac(3)-Id	-	-	-	-	aac(6')-Il	-	-	-	-	-	-	-	sul1	-	-	-	-	cmlA5	-	dfrB5	-	qacEΔ1	smr
PA0768	-	-	-	-	-	-	-	-	-	-	crpP	-	-	-	-	-	-	-	-	-	-	-	-	-	-	-	-	-	-	-	-	-	-	-	-	-	-	-
PA0770	-	-	-	-	-	-	-	-	-	-	crpP	-	-	-	-	-	-	-	-	-	-	-	-	-	-	-	-	-	-	-	-	-	-	-	-	-	-	-
PA0782	-	-	-	-	-	-	-	-	-	-	crpP	-	-	-	-	-	-	-	-	-	-	-	-	-	-	-	-	-	-	-	-	-	-	-	-	-	-	-
PA0788	-	-	-	-	-	-	-	-	-	-	crpP	-	-	-	-	-	-	-	-	-	-	-	-	-	-	-	-	-	-	-	-	-	-	-	-	-	-	-
PA0804	-	-	-	-	-	-	-	-	-	-	-	-	-	-	-	-	-	-	-	-	-	-	-	-	-	-	-	-	-	-	-	-	-	-	-	-	-	-
PA0808	-	-	-	-	-	-	-	-	-	-	-	-	-	-	-	-	-	-	-	-	-	-	-	-	-	-	-	-	-	-	-	-	-	-	-	-	-	-
PA0809	-	-	-	-	-	-	-	-	-	-	crpP	-	-	-	-	-	-	-	-	-	-	-	-	-	-	-	-	-	-	-	-	-	-	-	-	-	-	-
PA0811	-	-	-	-	-	-	-	-	-	-	crpP	-	-	-	-	-	-	-	-	-	-	-	-	-	-	-	-	sul1	-	-	-	-	-	-	-	-	-	-
PA0813	-	-	-	-	-	-	-	-	-	-	-	-	-	-	-	-	-	-	-	-	-	-	-	-	-	-	-	-	-	-	-	-	-	-	-	-	-	-
PA0816	-	-	-	-	-	-	-	-	-	-	-	-	-	-	-	-	-	-	-	-	-	-	-	-	-	-	-	-	-	-	-	-	-	-	-	-	-	-
PA0817	-	-	-	-	-	-	-	-	-	-	crpP	-	-	-	-	-	-	-	-	-	-	-	-	-	-	-	-	-	-	-	-	-	-	-	-	-	-	-
PA0820	-	-	-	-	-	-	-	-	-	-	crpP	-	-	-	-	-	-	-	-	-	-	-	-	-	-	-	-	-	-	-	-	-	-	-	-	-	-	-
PA0821	GES-5	-	-	-	-	-	-	-	-	-	-	-	-	-	-	-	-	-	aac(6')-Ib4	-	aph(3')-XV	-	-	-	aadA6	-	-	sul1	tet(G)	-	-	-	-	floR2	-	-	qacEΔ1	-
PA0822	IMP-1	-	-	-	-	-	-	-	-	-	crpP	-	-	-	-	-	-	-	aac(6')-Ib4	-	-	-	-	-	aadA6	-	-	sul1	-	-	-	-	-	-	-	-	qacE	-
PA0823	NDM-1	-	-	-	-	-	-	-	-	-	crpP	qnrVC1	-	-	aac(3)-Id	-	-	-	-	aac(6')-Il	-	aph(6)-Id	-	-	aadA11	-	-	sul2	-	-	-	msr(E)	-	floR	dfrB5	-	-	-
PA0826	VIM-2	-	-	-	-	-	-	-	-	-	-	-	-	aac(3)-Ic	aac(3)-Id	-	-	-	-	aac(6')-Il	-	-	-	-	-	-	-	sul1	-	-	-	-	cmlA5	-	dfrB5	-	qacEΔ1	smr
PA0827	-	-	-	-	-	-	-	-	-	-	-	-	-	-	-	-	-	-	-	-	-	-	-	-	-	-	-	-	-	-	-	-	-	-	-	-	-	-
PA0829	-	-	-	-	-	-	-	-	-	-	-	-	-	-	-	-	-	-	-	-	-	-	-	-	-	-	-	-	-	-	-	-	-	-	-	-	-	-
PA0831	VIM-2	-	-	-	-	-	-	-	-	-	-	-	-	aac(3)-Ic	aac(3)-Id	-	-	-	-	aac(6')-Il	-	-	-	-	-	-	-	sul1	-	-	-	-	cmlA5	-	dfrB5	-	qacEΔ1	smr
PA0832	GES-5	-	-	-	-	-	-	-	-	-	-	-	-	-	-	-	-	-	-	-	aph(3')-XV	-	-	-	aadA6	-	-	sul1	-	-	-	-	-	-	-	-	qacEΔ1	-
PA0833	-	-	-	-	-	-	-	-	-	-	-	-	-	-	-	-	-	-	-	-	-	-	-	-	-	-	-	-	-	-	-	-	-	-	-	-	-	-
PA0834	NDM-1	-	-	-	-	-	-	-	-	-	crpP	qnrVC1	-	-	aac(3)-Id	-	-	-	-	aac(6')-Il	-	aph(6)-Id	-	-	aadA11	-	-	sul2	-	-	-	msr(E)	-	floR	dfrB5	-	-	-
PA0839	IMP-7	-	-	-	-	-	-	-	-	-	-	-	-	aac(3)-Ic	-	-	aac(6')-Ib	-	-	-	-	aph(6)-Id	ant(2'')-Ia	aadA2	aadA6	-	-	sul1	-	-	-	-	cmlA1	-	-	-	qacE	-
PA0840	IMP-7	-	-	-	-	-	-	-	-	-	-	-	-	aac(3)-Ic	-	-	aac(6')-Ib	-	-	-	-	aph(6)-Id	ant(2'')-Ia	aadA2	aadA6	-	-	sul1	-	-	-	-	cmlA5	-	-	-	qacE	-
PA0844	-	-	-	-	-	-	-	-	-	-	crpP	-	-	-	-	-	-	-	-	-	-	-	-	-	-	-	-	-	-	-	-	-	-	-	-	-	-	-
PA0846	-	-	-	-	-	-	-	-	-	-	-	-	-	-	-	-	-	-	-	-	-	-	-	-	-	-	-	-	-	-	-	-	-	-	-	-	-	-
PA0848	-	-	-	-	-	-	-	-	-	-	crpP	-	-	-	-	-	-	-	-	-	-	-	-	-	-	-	-	-	-	-	-	-	-	-	-	-	-	-
PA0853	-	-	-	-	-	-	-	-	-	-	crpP	-	-	-	-	-	-	-	-	-	-	-	-	-	-	-	-	-	-	-	-	-	-	-	-	-	-	-
PA0854	-	-	-	-	-	-	-	-	-	-	-	-	-	-	-	-	-	-	-	-	-	-	-	-	-	-	-	-	-	-	-	-	-	-	-	-	-	-
PA0856	GES-5	-	-	-	-	-	-	-	-	-	-	-	-	-	-	-	-	-	aac(6')-Ib4	-	aph(3')-XV	-	-	-	aadA6	-	-	sul1	tet(G)	-	-	-	-	floR2	-	-	qacEΔ1	-
PA0859	IMP-1	-	-	-	-	-	-	-	-	-	crpP	-	-	-	-	-	-	-	aac(6')-Ib4	-	-	-	-	-	aadA6	-	-	sul1	-	-	-	-	-	-	-	-	qacE	-
PA0862	-	-	-	-	-	-	-	-	-	-	crpP	-	-	-	-	-	-	-	-	-	-	-	-	-	aadA6	-	-	sul1	-	-	-	-	-	-	-	-	qacEΔ1	-
PA0863	-	-	-	-	-	-	-	-	-	-	-	-	-	-	-	-	-	-	-	-	-	-	-	-	-	-	-	-	-	-	-	-	-	-	-	-	-	-
PA0874	NDM-1	-	-	-	-	-	-	-	-	-	crpP	qnrVC1	-	-	aac(3)-Id	-	-	-	-	aac(6')-Il	-	aph(6)-Id	-	-	aadA11	-	-	sul2	-	-	-	msr(E)	-	floR	dfrB5	-	-	-
PA0878	-	-	-	-	-	-	-	-	-	-	crpP	-	-	-	-	-	-	-	-	-	-	-	-	-	-	-	-	-	-	-	-	-	-	-	-	-	-	-
PA0881	IMP-1	-	-	-	-	-	-	-	-	-	crpP	-	-	-	-	-	-	-	aac(6')-Ib4	-	-	-	-	-	aadA6	-	-	sul1	-	-	-	-	-	-	-	-	qacE	-
PA0887	NDM-1	-	-	-	-	-	-	-	-	-	crpP	qnrVC1	-	-	aac(3)-Id	-	-	-	-	aac(6')-Il	-	aph(6)-Id	-	-	aadA11	-	-	sul2	-	-	-	msr(E)	-	floR	dfrB5	-	-	-
PA0895	NDM-1	-	-	-	-	-	-	-	-	-	crpP	qnrVC1	-	-	aac(3)-Id	-	-	-	-	aac(6')-Il	-	aph(6)-Id	-	-	aadA11	-	-	sul2	-	-	-	msr(E)	-	floR	dfrB5	-	-	-
PA0896	IMP-1	-	-	-	-	-	-	-	-	-	crpP	-	-	-	-	-	-	-	aac(6')-Ib4	-	-	-	-	-	aadA6	-	-	sul1	-	-	-	-	-	-	-	-	qacE	-
PA0900	NDM-1	-	-	-	-	-	-	-	-	-	crpP	qnrVC1	-	-	aac(3)-Id	-	-	-	-	aac(6')-Il	-	aph(6)-Id	-	-	aadA11	-	-	sul2	-	-	-	msr(E)	-	floR	dfrB5	-	-	-
PA0901	-	-	-	-	OXA-14	-	-	-	-	-	crpP	-	-	-	-	-	-	-	aac(6')-Ib4	-	aph(3')-Ia	-	-	-	-	-	-	sul1	-	-	-	-	-	-	dfrA14	-	qacEΔ1	-
PA0902	-	-	-	-	-	-	-	-	-	-	crpP	-	-	-	-	-	-	-	-	-	-	-	-	-	-	-	-	-	-	-	-	-	-	-	-	-	-	-
PA0903	-	-	-	-	-	-	-	-	-	-	crpP	-	-	-	-	-	-	-	-	-	-	-	-	-	-	-	-	-	-	-	-	-	-	-	-	-	-	-
PA0931	-	-	-	-	-	-	-	-	-	-	-	-	-	-	-	-	-	-	-	-	-	-	-	-	-	-	-	-	-	-	-	-	-	-	-	-	-	-
PA0934	-	-	-	-	-	-	-	-	-	-	-	-	-	-	-	-	-	-	-	-	-	-	-	-	-	-	-	-	-	-	-	-	-	-	-	-	-	-
PA0939	NDM-1	-	-	-	-	-	-	-	-	-	crpP	qnrVC1	-	-	aac(3)-Id	-	-	-	-	aac(6')-Il	-	aph(6)-Id	-	-	aadA11	-	-	sul2	-	-	-	msr(E)	-	-	dfrB5	-	-	-
PA0972	NDM-1	-	-	-	-	-	-	-	-	-	crpP	qnrVC1	-	-	aac(3)-Id	-	-	-	-	aac(6')-Il	-	aph(6)-Id	-	-	aadA11	-	-	sul2	-	-	-	msr(E)	-	floR	dfrB5	-	-	-
PA0984	-	-	-	-	-	-	-	-	-	-	crpP	-	-	-	-	-	-	-	-	-	-	-	-	-	-	-	-	-	-	-	-	-	-	-	-	-	-	-
PA0996	VIM-2	-	-	-	-	-	-	-	OXA-10	-	-	-	-	-	-	-	-	aac(6')-Ib3	-	-	-	-	-	aadA1	-	-	-	sul1	-	-	-	-	cmlA5	-	dfrB2	arr-2	qacEΔ1	-
PA1002	IMP-43	-	-	-	-	-	-	-	OXA-10	-	-	qnrVC1	-	aac(3)-Ic	-	-	aac(6')-Ib	aac(6')-Ib3	-	-	-	-	-	aadA1	aadA6	-	-	sul1	-	-	-	-	-	-	dfrA14	-	qacE	-
PA1010	NDM-1	-	-	-	-	CTX-M-15	-	-	OXA-10	-	crpP	-	-	-	-	aac(3)-IId	-	-	-	-	-	-	-	aadA1	-	ant(4')-IIb	-	-	-	-	-	-	-	-	dfrA14	-	-	-
PA1015	-	-	-	-	-	-	-	-	-	-	-	-	-	-	-	-	-	-	-	-	-	-	-	-	-	-	-	-	-	-	-	-	-	-	-	-	-	-
PA1030	NDM-1	-	-	-	-	-	-	-	-	-	crpP	qnrVC1	-	-	aac(3)-Id	-	-	-	-	aac(6')-Il	-	aph(6)-Id	-	-	aadA11	-	-	sul2	-	-	-	msr(E)	-	floR	dfrB5	-	-	-
PA1060	GES-5	-	-	-	-	-	-	-	-	-	-	-	-	-	-	-	-	-	aac(6')-Ib4	-	aph(3')-XV	-	-	-	aadA6	-	-	sul1	tet(G)	-	-	-	-	floR2	-	-	qacEΔ1	-
PA1065	VIM-2	-	-	-	-	-	PAC-1	-	OXA-10	LCR-1	crpP	-	-	-	aac(3)-Id	-	aac(6')-Ib	-	-	-	aph(3')-Ia	aph(6)-Id	ant(2'')-Ia	-	-	-	rmtF2	sul1	-	-	-	-	-	-	dfrB5	-	qacEΔ1	-
PA1068	IMP-1	-	-	-	-	-	-	-	-	-	crpP	-	-	-	-	-	-	-	aac(6')-Ib4	-	-	-	-	-	aadA6	-	-	sul1	-	-	-	-	-	-	-	-	qacE	-
PA1074	-	-	-	-	-	-	PAC-1	-	OXA-10	-	crpP	-	-	-	-	-	aac(6')-Ib	-	-	-	-	-	ant(2'')-Ia	-	aadA11	-	rmtF2	sul1	-	-	-	-	-	-	-	-	qacEΔ1	-
PA1088	-	-	-	-	-	-	-	-	-	-	crpP	-	-	-	-	-	-	-	-	-	-	-	-	-	-	-	-	-	-	-	-	-	-	-	-	-	-	-
PA1092	-	-	-	-	-	-	-	-	-	-	-	-	-	-	-	-	-	-	-	-	-	-	-	-	-	-	-	-	-	-	-	-	-	-	-	-	-	-
PA1111	NDM-1	-	-	-	-	-	-	-	-	-	crpP	qnrVC1	-	-	aac(3)-Id	-	-	-	-	aac(6')-Il	-	aph(6)-Id	-	-	aadA11	-	-	sul2	-	-	-	msr(E)	-	floR	dfrB5	-	-	-
PA1156	-	-	-	-	-	-	-	-	-	-	crpP	-	-	-	-	-	-	-	-	-	-	-	-	-	-	-	-	-	-	-	-	-	-	-	-	-	-	-
PA1169	IMP-1	-	-	-	-	-	-	-	-	-	crpP	-	-	-	-	-	-	-	aac(6')-Ib4	-	-	-	-	-	aadA6	-	-	sul1	-	-	-	-	-	-	-	-	qacE	-
PA1191	-	-	-	-	-	-	-	-	-	-	-	-	-	-	-	-	-	-	-	-	-	aph(6)-Id	-	-	-	-	-	-	-	-	-	-	-	-	-	-	-	-
PA1200	-	-	-	-	-	-	-	-	-	-	-	-	-	-	-	-	-	-	-	-	-	-	-	-	-	-	-	-	-	-	-	-	-	-	-	-	-	-
PA1215	-	-	-	-	-	-	-	-	-	-	crpP	-	-	-	-	-	-	-	-	-	-	-	-	-	-	-	-	-	-	-	-	-	-	-	-	-	-	-
PA1225	-	-	-	-	-	-	-	-	-	-	crpP	-	-	-	-	-	-	-	-	-	-	-	-	-	-	-	-	-	-	-	-	-	-	-	-	-	-	-
PA1231	VIM-6	-	-	-	-	-	-	-	OXA-10	-	crpP	qnrVC1	-	-	-	-	-	-	aac(6')-Ib4	-	-	aph(6)-Id	-	aadA1	-	-	-	sul1	-	cmx	-	-	-	-	dfrA14	-	qacEΔ1	-
PA1236	IMP-1	-	-	-	-	-	-	-	-	-	crpP	-	-	-	-	-	-	-	aac(6')-Ib4	-	-	-	-	-	aadA6	-	-	sul1	-	-	-	-	-	-	-	-	qacE	-
PA1238	-	-	-	-	-	-	-	-	-	-	crpP	-	-	-	-	-	-	-	-	-	-	-	-	-	-	-	-	-	-	-	-	-	-	-	-	-	-	-
PA1243	-	-	-	-	-	-	-	-	-	-	-	-	-	-	-	-	-	-	-	-	-	-	-	-	-	-	-	-	-	-	-	-	-	-	-	-	-	-
PA1250	NDM-1	-	-	-	-	-	-	-	-	-	crpP	qnrVC1	-	-	aac(3)-Id	-	-	-	-	aac(6')-Il	-	aph(6)-Id	-	-	aadA11	-	-	sul2	-	-	-	msr(E)	-	floR	dfrB5	-	-	-
PA1261	-	-	-	-	-	-	-	-	-	-	crpP	qnrVC1	-	-	aac(3)-Id	-	-	-	-	aac(6')-Il	-	aph(6)-Id	-	-	aadA11	-	-	sul2	-	-	-	-	-	floR	dfrB5	-	-	-
PA1265	-	-	-	-	-	-	-	-	-	-	crpP	-	-	-	-	-	-	-	-	-	-	-	-	-	-	-	-	-	-	-	-	-	-	-	-	-	-	-
PA1267	-	-	-	-	-	-	-	-	-	-	crpP	-	-	-	-	-	-	-	-	-	-	-	-	-	-	-	-	-	-	-	-	-	-	-	-	-	-	-
PA1275	-	-	-	-	OXA-14	-	-	-	-	-	crpP	-	-	-	-	-	-	-	aac(6')-Ib4	-	aph(3')-Ia	-	-	-	-	-	-	sul1	-	-	-	-	-	-	dfrA14	-	qacEΔ1	-
PA1284	NDM-1	-	-	-	-	-	-	-	-	-	crpP	qnrVC1	-	-	aac(3)-Id	-	-	-	-	aac(6')-Il	-	aph(6)-Id	-	-	aadA11	-	-	sul2	-	-	-	msr(E)	-	floR	dfrB5	-	-	-
PA1288	-	-	-	-	-	-	-	-	OXA-10	-	-	qnrVC1	-	-	-	-	aac(6')-Ib	-	-	-	-	-	-	aadA1	-	-	-	-	-	-	-	-	-	-	dfrA14	-	-	-
PA1293	NDM-1	-	-	-	-	-	-	-	-	-	crpP	qnrVC1	-	-	aac(3)-Id	-	-	-	-	aac(6')-Il	-	aph(6)-Id	-	-	aadA11	-	-	sul2	-	-	-	msr(E)	-	floR	dfrB5	-	-	-
PA1297	-	-	-	-	-	-	-	-	-	-	crpP	-	-	-	-	-	-	-	-	-	-	-	-	-	-	-	-	-	-	-	-	-	-	-	-	-	-	-
PA1301	NDM-1	-	-	-	-	-	-	-	-	-	crpP	qnrVC1	-	-	aac(3)-Id	-	-	-	-	aac(6')-Il	-	aph(6)-Id	-	-	aadA11	-	-	sul2	-	-	-	msr(E)	-	floR	dfrB5	-	-	-
PA1318	NDM-1	-	-	-	-	-	-	-	-	-	crpP	qnrVC1	-	-	aac(3)-Id	-	-	-	-	aac(6')-Il	-	aph(6)-Id	-	-	aadA11	-	-	sul2	-	-	-	msr(E)	-	floR	dfrB5	-	-	-
PA1350	NDM-1	-	-	-	-	-	-	-	-	-	crpP	qnrVC1	-	-	aac(3)-Id	-	-	-	-	aac(6')-Il	-	aph(6)-Id	-	-	aadA11	-	-	sul2	-	-	-	msr(E)	-	floR	dfrB5	-	-	-
PA1352	NDM-1	-	-	-	-	-	-	-	-	-	crpP	qnrVC1	-	-	aac(3)-Id	-	-	-	-	aac(6')-Il	-	aph(6)-Id	-	-	aadA11	-	-	sul2	-	-	-	msr(E)	-	floR	dfrB5	-	-	-
PA1353	NDM-1	-	-	-	-	-	-	-	-	-	crpP	-	-	-	aac(3)-Id	-	-	-	-	aac(6')-Il	-	aph(6)-Id	-	-	aadA11	-	-	sul2	-	-	-	-	-	floR	dfrB5	-	-	-
PA1357	GES-5	-	-	-	-	-	-	-	-	-	-	-	-	-	-	-	-	-	aac(6')-Ib4	-	aph(3')-XV	-	-	-	aadA6	-	-	sul1	tet(G)	-	-	-	-	floR2	-	-	qacEΔ1	-
PA1360	IMP-1	-	-	-	-	-	-	-	-	-	crpP	-	-	-	-	-	-	-	aac(6')-Ib4	-	-	-	-	-	aadA6	-	-	sul1	-	-	-	-	-	-	-	-	qacE	-
PA1366	-	-	-	-	OXA-14	-	-	-	-	-	crpP	-	-	-	-	-	-	-	aac(6')-Ib4	-	aph(3')-Ia	-	-	-	-	-	-	sul1	-	-	-	-	-	-	dfrA14	-	qacEΔ1	-
PA1370	VIM-2	-	-	-	-	-	-	-	-	-	crpP	-	-	-	aac(3)-Id	-	-	-	-	aac(6')-Il	-	-	-	-	-	-	-	sul1	tet(G)	-	-	-	-	floR2	dfrB5	-	-	-
PA1379	NDM-1	-	-	-	-	-	-	-	-	-	crpP	qnrVC1	-	-	aac(3)-Id	-	-	-	-	aac(6')-Il	-	aph(6)-Id	-	-	aadA11	-	-	sul2	-	-	-	msr(E)	-	floR	dfrB5	-	-	-
PA1383	-	-	-	-	-	-	-	-	-	-	crpP	-	-	-	-	-	-	-	-	-	-	-	-	-	-	-	-	-	-	-	-	-	-	-	-	-	-	-
PA1388	NDM-1	-	-	-	-	-	-	-	-	-	crpP	qnrVC1	-	-	aac(3)-Id	-	-	-	-	aac(6')-Il	-	aph(6)-Id	-	-	aadA11	-	-	sul2	-	-	-	msr(E)	-	floR	dfrB5	-	-	-
PA1391	-	-	-	-	OXA-14	-	-	-	-	-	crpP	-	-	-	-	-	-	-	aac(6')-Ib4	-	aph(3')-Ia	-	-	-	-	-	-	sul1	-	-	-	-	-	-	dfrA14	-	qacEΔ1	-
*denotes variant

## Sheet: Table_S3
		β-lactam								Quinolone resistance determining regions (QRDR)				Porin^	Efflux										Polymyxin/Colistin								Aminoglycoside	Fosfomycin
Sample	ST	PDC	AmpC	AmpD	AmpDh2	AmpDh3	AmpR	DacB	FtsI	GyrA	GyrB	ParC	ParE	OprD	MexR	MexZ	MexS	MexT	NfxB	NalC	NalD	ArmZ	ParR	ParS	ColR	ColS	CprR	CprS	PmrA	PmrB	PhoP	PhoQ	fusA1	GlpT
PA0004	964	PDC-3								T83I, Indel		S87L		PA-VAP-4							L153Q	H182Q
PA0006	357	PDC-11				R134C				T83I		S87L		Stop							FS													Stop
PA0029	357	PDC-11				R134C				T83I		S87L		Stop							FS													Stop
PA0147	235	PDC-35			A239V					T83I				PA14		Indel					A162E	H182Q, R204C
PA0151	235	PDC-35		S75F	A239V					T83I				Stop		Indel					A162E	H182Q, R204C									F220L
PA0153	235	PDC-35		S31P						T83I		S87L		Stop							T11N	H182Q, R204C
PA0174	235	PDC-35		S31P						T83I		S87L		Stop								H182Q, R204C
PA0176	235	PDC-35			A239V					T83I				PA14		Indel					A162E	H182Q, R204C
PA0177	235	PDC-35								T83I, D87N		S87L		Stop		FS						H182Q, R204C
PA0186	235	PDC-35		No gene	A239V					T83I				PA14							A162E	H182Q, R204C
PA0197	308	PDC-19a								T83I		S87L		PA14							FS
PA0200	235	PDC-35		S31P						T83I		S87L		Stop								H182Q, R204C
PA0203	235	PDC-35			A239V					T83I				Stop							A162E	H182Q, R204C
PA0231	235	PDC-35		G169D						T83I		S87L		Stop		FS						H182Q, R204C
PA0233	357	PDC-11				R134C				T83I		S87L		Indel							F51I													Stop
PA0235	357	PDC-11				R134C				T83I		S87L		Indel							F51I													Stop
PA0238	235	PDC-35		S31P						T83I		S87L		Stop								H182Q, R204C
PA0240	292	PDC-45								T83I		S87L		Stop		Indel						H182Q
PA0244	708	PDC-5												IS								H182Q												Stop
PA0254	3586	PDC-35								T83I		S87L		Stop		FS						H182Q, R204C
PA0260	308	PDC-19a								T83I		S87L		Stop							FS
PA0273	235	PDC-35			A239V					T83I				PA14							A162E	H182Q, R204C
PA0274	235	PDC-35			A239V					T83I				Stop							A162E	H182Q, R204C
PA0279	357	PDC-11				R134C				T83I		S87L		FS							FS													Stop
PA0285	446	PDC-16								T83I, Indel		S87L		FS										A168T										Stop
PA0287	823	PDC-38								T83I		S87L		Stop							FS			A395T										Stop
PA0292	179	PDC-8		Q44H						T83I				LESB58		FS						H182Q
PA0308	244	PDC-1						FS		T83I		S87L		PAO1		FS						G157D, H182Q
PA0312	308	PDC-19a								T83I		S87L		Stop
PA0314	298	PDC-16							R504C	T83I, Indel		S87L		Stop							FS													Stop
PA0315	308	PDC-19a								T83I		S87L		Stop
PA0316	1076	PDC-16		Indel						T83I				PA14	FS						FS
PA0317	308	PDC-19a								T83I		S87L		PA14
PA0327	235	PDC-35		S31P						T83I		S87L		Stop							FS	H182Q, R204C
PA0328	357	PDC-11				R134C				T83I		S87L		FS																				Stop
PA0329	274	PDC-24												Stop							FS
PA0335	497	PDC-3												FS								H182Q												A201V
PA0341	621	PDC-5								T83I, Indel		S87L		PA-VAP-4		FS						H182Q										L331Q		Stop
PA0345	235	PDC-35							F533L					PA14	G101R						L33P	H182Q, R204C
PA0346	27	PDC-15		G169S							S466F			FS	Indel						FS	H182Q
PA0349	308	PDC-19a								T83I		S87L		PA14
PA0352	11	PDC-3												LESB58								H182Q
PA0355	244	PDC-1												FS							FS	G157D, H182Q
PA0356	244	PDC-1*	A189T					FS		T83I, G860S		S87L		Stop								G157D, H182Q
PA0358	1076	PDC-16		Indel						T83I				PA14	FS
PA0360	308	PDC-19a								T83I		S87L		PA14
PA0361	2651	PDC-5		L138Q										PAO1								H182Q												Stop
PA0363	446	PDC-16		V10G						Indel		S87L		Stop							FS													Stop
PA0368	27	PDC-15												Stop								H182Q
PA0369	235	PDC-35		S31P						T83I		S87L		Stop		FS					T11P	H182Q, R204C
PA0371	357	PDC-11		P42L		R134C				T83I		S87L		MTB*																				Stop
PA0374	664	PDC-98							F533L	T83I		S87L		Stop		Indel						H182Q
PA0375	235	PDC-35		S31P						T83I		S87L		Stop							F51I	H182Q, R204C
PA0377	244	PDC-1*	A189T					FS		T83I, G860S		S87L		Stop								G157D, H182Q
PA0378	244	PDC-1*	A189T					FS		T83I, G860S		S87L		Stop								G157D, H182Q
PA0379	2021	PDC-8						Q274L		Indel				MTB*								H182Q
PA0380	244	PDC-1*	A189T					FS		T83I, G860S		S87L		Stop							T11N	G157D, H182Q
PA0382	233	PDC-3								T83I		S87L		Stop		FS						H182Q		R269H					T31I
PA0384	3439	PDC-3		H36Y						Indel				PA-VAP-4						FS		H182Q
PA0391	235	PDC-35		Indel	A239V					T83I				Stop								H182Q, R204C
PA0393	308	PDC-19a								T83I		S87L		PA14
PA0395	308	PDC-19a								T83I		S87L		PA14							A162E
PA0399	357	PDC-11		P42L		R134C				T83I		S87L		MTB*							FS													Stop
PA0400	792	PDC-5								Indel				FS							FS	H182Q
PA0403	815	PDC-100												IS		A47T			A142V		FS													Stop
PA0407	235	PDC-35			A239V					T83I				Stop							F51I	H182Q, R204C
PA0408	308	PDC-19a								T83I		S87L		PA14						L110P
PA0409	815	PDC-100												IS		A47T			A142V		FS													Stop
PA0411	155	PDC-5		Q44H			D135N							IS	G51E	L17F						H182Q		A395T										Stop
PA0413	235	PDC-35			A239V					T83I				Stop							A162E	H182Q, R204C
PA0416	882	PDC-5*	L366M				R244W							PAO1*							FS	H182Q
PA0419	3440	PDC-3							R504C	T83I		S87L		FS								H182Q
PA0420	274	PDC-24												Phage insertion	Indel
PA0421	664	PDC-98							F533L	T83I		S87L		Stop		Indel					A162E	H182Q
PA0424	308	PDC-19a								T83I		S87L		PA14
PA0427	664	PDC-98							F533L	T83I		S87L		Stop		Indel						H182Q
PA0433	235	PDC-35								T83I		S87L		Stop		FS						H182Q, R204C
PA0436	308	PDC-19a								T83I		S87L		PA14
PA0443	235	PDC-35			A239V					T83I				Stop							FS	H182Q, R204C
PA0446	235	PDC-35			A239V					T83I				PA14								H182Q, R204C
PA0453	308	PDC-19a								T83I		S87L		PA14
PA0455	235	PDC-35			A239V					T83I				Stop							FS	H182Q, R204C
PA0458	2069	PDC-39				D235G			F533L					Stop							A162E	H182Q
PA0461	308	PDC-19a								T83I		S87L		PA14							A162E
PA0465	308	PDC-19a								T83I		S87L		PA14							FS
PA0472	308	PDC-19a								T83I		S87L		Stop							A162E
PA0473	308	PDC-19a								T83I		S87L		PA14						FS
PA0474	244	PDC-1												PAO1							FS	G157D, H182Q
PA0480	308	PDC-19a								T83I		S87L		PA14							FS
PA0483	235	PDC-35			A239V					T83I				PA14							FS	H182Q, R204C
PA0484	179	PDC-8		Q44H						T83I		S87L		Stop							FS	H182Q	A85P
PA0486	308	PDC-19a							F507L	T83I		S87L		Stop
PA0491	235	PDC-35			A239V					T83I				Stop							FS	H182Q, R204C
PA0499	235	PDC-35			A239V					T83I				Stop							A162E	H182Q, R204C
PA0515	235	PDC-35								T83I		S87L		Stop		FS						H182Q, R204C
PA0539	840	PDC-24												LESB58*							FS	H182Q
PA0542	235	PDC-35			A239V					T83I				Stop							A162E	H182Q, R204C
PA0545	621	PDC-5								T83I, Indel		S87L		PA-VAP-4		FS					A162E	H182Q										L331Q		Stop
PA0556	308	PDC-19a								T83I		S87L		PA14
PA0557	235	PDC-35			A239V					T83I				PA14								H182Q, R204C
PA0578	252	PDC-3												LESB58							A162E	R41C, H182Q
PA0581	235	PDC-35			A239V					T83I				Stop							L33P	H182Q, R204C
PA0592	235	PDC-35			A239V					T83I				PA14							FS	H182Q, R204C
PA0595	235	PDC-35			A239V			G287D		T83I				PA14							A162E	H182Q, R204C
PA0599	564	PDC-121								T83I				FS	R91H	FS						H182Q												Stop
PA0601	235	PDC-35								T83I				Stop	R70W	FS					A162E	H182Q, R204C
PA0604	313	PDC-37			V89D									FS							A162E													Stop
PA0635	244	PDC-1*	A189T					FS		T83I, G860S		S87L		Stop							A162E	G157D, H182Q
PA0658	313	PDC-393			V89D									Stop					Stop				Stop											Stop
PA0707	111	PDC-3												PA-VAP-4								H182Q
PA0722	111	PDC-3												PA-VAP-4								H182Q
PA0729	357	PDC-11												MTB-1																				Stop
PA0731	2033	PDC-3												PAO1*								H182Q
PA0735	179	PDC-8		Q44H						T83I		S87L		LESB58								H182Q
PA0736	235	PDC-35								T83I				Stop	FS	FS						H182Q, R204C
PA0739	179	PDC-8		Q44H						T83I		S87L		LESB58								H182Q
PA0740	235	PDC-35			A239V					T83I				PA14		Indel						H182Q, R204C
PA0741	235	PDC-35			A239V					T83I				PA14		Indel					A18T	H182Q, R204C
PA0742	235	PDC-35								T83I		S87L		Stop		FS						H182Q, R204C
PA0745	235	PDC-35								T83I				Stop		FS						H182Q, R204C
PA0746	244	PDC-1												IS								G157D, H182Q
PA0747	235	PDC-35								T83I		S87L		Stop		FS						H182Q, R204C									V192G
PA0748	235	PDC-35								T83I		S87L		PA14							A162E	H182Q, R204C
PA0749	235	PDC-35								T83I				Stop		FS					A162E	H182Q, R204C									F220L
PA0750	2476	PDC-3												LESB58					R82L			H182Q
PA0751	179	PDC-8		Q44H						T83I		S87L		Stop								H182Q												F296L
PA0753	274	PDC-24												LESB58*	D89E
PA0755	274	PDC-24												LESB58*	D89E					FS
PA0756	179	PDC-8		Q44H						T83I		S87L		LESB58								H182Q
PA0767	235	PDC-35								T83I				Stop		FS						H182Q, R204C
PA0768	463	PDC-8												FS								H182Q							G121D	P369S
PA0770	471	PDC-5					R244W							FS								H182Q
PA0782	2326	PDC-30												MTB-1																				Stop
PA0788	560	PDC-30				D75G								MTB-1																				Stop
PA0804	3581	PDC-24												LESB58
PA0808	2013	PDC-3								Indel		S485A		PA-VAP-4								H182Q
PA0809	207	PDC-30												MTB-1																				Stop
PA0811	773	PDC-16												PA14*						FS		H182Q
PA0813	389	PDC-1												LESB58						R112H		H182Q
PA0816	292	PDC-45												LESB58								H182Q
PA0817	3442	PDC-66												MTB*							FS	H182Q								P369A
PA0820	244	PDC-1												PAO1		V23F						G157D, H182Q
PA0821	235	PDC-35								T83I		S87L		Stop		FS						H182Q, R204C
PA0822	235	PDC-35			A239V					T83I				Stop								H182Q, R204C									F220L
PA0823	308	PDC-19a								T83I		S87L		Stop						Stop
PA0826	235	PDC-35								T83I				Stop		FS						H182Q, R204C
PA0827	274	PDC-24												FS
PA0829	3443	PDC-3												PAO1*								H182Q
PA0831	235	PDC-35								T83I				Stop		FS					T11N	H182Q, R204C
PA0832	235	PDC-35		S114P						T83I		S87L		Stop		FS						H182Q, R204C
PA0833	606	PDC-30								Indel				LESB58									L58R
PA0834	308	PDC-19a								T83I		S87L		PA14							A162E
PA0839	235	PDC-35		S31P						T83I		S87L		Stop							FS	H182Q, R204C
PA0840	235	PDC-35		S31P						T83I		S87L		Stop								H182Q, R204C
PA0844	553	PDC-3		Q44H						Indel				LESB58								H182Q
PA0846	1247	PDC-3												PAO1*							A162E	H182Q
PA0848	1930	PDC-3		G46S										PAO1*								H182Q, L174P												Stop
PA0853	274	PDC-24						L178P						LESB58
PA0854	266	PDC-1												LESB58								H182Q
PA0856	235	PDC-35		S18L						T83I		S87L		Stop		FS						H182Q, R204C
PA0859	235	PDC-35			A239V			S47L		T83I				Stop							FS	H182Q, R204C
PA0862	235	PDC-35			A239V					T83I				PA14		FS						H182Q, R204C
PA0863	245	PDC-5		T139A										PAO1*								H182Q
PA0874	308	PDC-19a								T83I		S87L		PA14
PA0878	3582	PDC-3		G46S						T83I, N334S, Indel				FS		S9P						H182Q
PA0881	235	PDC-35			A239V					T83I				Stop								H182Q, R204C
PA0887	308	PDC-19a								T83I		S87L		PA14
PA0895	308	PDC-19a								T83I		S87L		PA14
PA0896	235	PDC-35			A239V					T83I				Stop								H182Q, R204C
PA0900	308	PDC-19a		S18L						T83I		S87L		PA14		FS					A162E
PA0901	179	PDC-8		Q44H						T83I		S87L		LESB58							A162E	H182Q
PA0902	569	PDC-53							F533L					FS	Stop				R82L			H182Q
PA0903	274	PDC-24												Stop																				Stop
PA0931	485	PDC-6				D107Y, D235G								FS							FS	H182Q
PA0934	697	PDC-5												FS								H182Q
PA0939	308	PDC-19a								T83I		S87L		PA14							A162E
PA0972	308	PDC-19a								T83I		S87L		PA14							FS
PA0984	314	PDC-5												FS							FS	H182Q												Stop
PA0996	773	PDC-16								T83I				Stop		Indel					A162E	H182Q
PA1002	235	PDC-35		S31T, L58R						T83I		S87L		FS							FS	H182Q, R204C
PA1010	316	PDC-36								T83I		S87L		Stop
PA1015	1930	PDC-3		G46S										Stop	Indel							H182Q, L174P												Stop
PA1030	308	PDC-19a								T83I		S87L		FS
PA1060	235	PDC-35								T83I		S87A		Stop		FS						H182Q, R204C
PA1065	357	PDC-11		T166A		R134C				T83I		S87L		Stop																				Stop
PA1068	235	PDC-35			A239V					T83I				Stop							FS	H182Q, R204C
PA1074	534	PDC-35								T83I		S87L		Stop							FS	H182Q, R204C												FS
PA1088	606	PDC-30				F21L				Indel				FS									L58R
PA1092	485	PDC-6				D107Y, D235G								Stop								H182Q
PA1111	308	PDC-19a								T83I		S87L		PA14						FS
PA1156	3583	PDC-16					D135N						A342V	PA14*							No gene													Stop
PA1169	235	PDC-35			A239V					T83I				Stop		FS						H182Q, R204C
PA1191	3445	PDC-30						FS		T83I		S87L		IS							FS	H182Q											V262A
PA1200	3584	PDC-3		H36Y										PAO1*							V47A
PA1215	1666	PDC-3		G169S					P527S	T83I				Stop	Stop						F51I	H182Q
PA1225	316	PDC-36							R504C		S466F			Stop		P99L					A162E
PA1231	244	PDC-1						FS		T83I, Y100C, G860S		S87L		PAO1		Y52C						G157D, H182Q												T211P
PA1236	235	PDC-35			A239V					T83I				PA14								H182Q, R204C
PA1238	244	PDC-5					D135N				S466Y			PAO1								G157D, H182Q
PA1243	3446	PDC-3				I67T								LESB58*							FS	H182Q
PA1250	308	PDC-19a		P41S						T83I		S87L		PA14																				M366I
PA1261	308	PDC-19a								T83I		S87L		Stop							A162E
PA1265	252	PDC-3				I67T								LESB58						A44P		H182Q
PA1267	282	PDC-103							F533L	Indel				FS		G169D						H182Q
PA1275	179	PDC-8		Q44H						T83I		S87L		Stop								H182Q
PA1284	308	PDC-19a								T83I		S87L		Stop
PA1288	620	PDC-12												PA14								H182Q												Stop
PA1293	308	PDC-19a								T83I		S87L		PA14							FS
PA1297	1342	PDC-31												IS							FS	H182Q
PA1301	308	PDC-19a								T83I		S87L		PA14							A162E
PA1318	308	PDC-19a								T83I		S87L		Stop							I36F
PA1350	308	PDC-19a								T83I		S87L		Stop
PA1352	308	PDC-19a								T83I		S87L		Stop							FS
PA1353	308	PDC-19a								T83I		S87L		Stop							FS
PA1357	235	PDC-35								T83I		S87L		Stop		FS					Stop	H182Q, R204C
PA1360	235	PDC-35			A239V					T83I				Stop								H182Q, R204C
PA1366	179	PDC-8		Q44H						T83I		S87L		Stop								H182Q
PA1370	823	PDC-38								T83I		S87L		Stop										A395T										Stop
PA1379	308	PDC-19a								T83I		S87L		Stop							FS
PA1383	399	PDC-3		Q44H			D135N							Stop								H182Q
PA1388	308	PDC-19a								T83I		S87L		Stop							FS
PA1391	179	PDC-8		Q44H						T83I		S87L		Stop							FS	H182Q												FS
Bold text denotes variant reported in previous literature. FS - frameshift mutation, Stop - stop variant/premature stop codon, Indel - large insertion/deletion, IS - presence of insertion sequence ^OprD sequence of >95% identity reported for isolates which do not have disrupted OprD sequences. *denotes ≥1snp in the protein sequence
